# Supplementary material for: Bisphenol AF Induced Neurodevelopmental Toxicity of Human Neural Progenitor Cells via Nrf2/HO-1 Pathway
Source: Int J Mol Sci. 2025 Jun 13;26(12):5685. doi: 10.3390/ijms26125685 (PMC12193609; doi:10.3390/ijms26125685)
Supplement: Supplementary file 1 [file ijms-26-05685-s001.zip]

Archive with 1 entries (1 files):
- ijms-3645933-supplementary.xlsx
