# Supplementary material for: Bisphenol AF Induced Neurodevelopmental Toxicity of Human Neural Progenitor Cells via Nrf2/HO-1 Pathway
Source: Int J Mol Sci. 2025 Jun 13;26(12):5685. doi: 10.3390/ijms26125685 (PMC12193609; doi:10.3390/ijms26125685)
Supplement: Supplementary file 1 [file ijms-26-05685-s001.zip › ijms-3645933-supplementary.xlsx]

## Sheet: Sheet1
Group	Sample	Gene	CT				Sample	Gene	CT				Sample	Gene	CT				Sample	Gene	CT
Control	Control 1	Bax	23.45				Control 1	Nrf2	23.35				Control 1	SOD-1	24.12				Control 1	Cdk2	25.71
	Control 2	Bax	23.19				Control 2	Nrf2	23.08				Control 2	SOD-1	24.34				Control 2	Cdk2	25.86
	Control 3	Bax	23.21				Control 3	Nrf2	23.27				Control 3	SOD-1	24.1				Control 3	Cdk2	25.82
BPAF 2μM	BPAF 1-1	Bax	22.06				BPAF 1-1	Nrf2	23.39				BPAF 1-1	SOD-1	24.11				BPAF 1-1	Cdk2	25.61
	BPAF 1-2	Bax	22.18				BPAF 1-2	Nrf2	23.41				BPAF 1-2	SOD-1	24.19				BPAF 1-2	Cdk2	25.62
	BPAF 1-3	Bax	22.44				BPAF 1-3	Nrf2	23.13				BPAF 1-3	SOD-1	24.07				BPAF 1-3	Cdk2	25.79
BPAF 4μM	BPAF 2-1	Bax	22.34				BPAF 2-1	Nrf2	22.85				BPAF 2-1	SOD-1	24.02				BPAF 2-1	Cdk2	25.46
	BPAF 2-2	Bax	22.45				BPAF 2-2	Nrf2	22.91				BPAF 2-2	SOD-1	23.96				BPAF 2-2	Cdk2	25.28
	BPAF 2-3	Bax	22.37				BPAF 2-3	Nrf2	22.58				BPAF 2-3	SOD-1	23.89				BPAF 2-3	Cdk2	25.54
BPAF 8μM	BPAF 3-1	Bax	21.97				BPAF 3-1	Nrf2	22.59				BPAF 3-1	SOD-1	23.68				BPAF 3-1	Cdk2	25.03
	BPAF 3-2	Bax	22.28				BPAF 3-2	Nrf2	22.83				BPAF 3-2	SOD-1	23.71				BPAF 3-2	Cdk2	24.84
	BPAF 3-3	Bax	22.32				BPAF 3-3	Nrf2	22.71				BPAF 3-3	SOD-1	23.63				BPAF 3-3	Cdk2	24.81
Control	Control 1	Bcl2	23.45				Control 1	Keap1	21.83				Control 1	CAT	22.21				Control 1	P21	21.97
	Control 2	Bcl2	23.39				Control 2	Keap1	22.08				Control 2	CAT	22.13				Control 2	P21	22.08
	Control 3	Bcl2	23.51				Control 3	Keap1	21.91				Control 3	CAT	22.36				Control 3	P21	21.94
BPAF 2μM	BPAF 1-1	Bcl2	23.06				BPAF 1-1	Keap1	22.06				BPAF 1-1	CAT	22.05				BPAF 1-1	P21	22.25
	BPAF 1-2	Bcl2	22.76				BPAF 1-2	Keap1	22.09				BPAF 1-2	CAT	22.13				BPAF 1-2	P21	22.45
	BPAF 1-3	Bcl2	22.75				BPAF 1-3	Keap1	21.86				BPAF 1-3	CAT	22.21				BPAF 1-3	P21	22.37
BPAF 4μM	BPAF 2-1	Bcl2	22.64				BPAF 2-1	Keap1	22.59				BPAF 2-1	CAT	22.04				BPAF 2-1	P21	22.65
	BPAF 2-2	Bcl2	22.81				BPAF 2-2	Keap1	22.75				BPAF 2-2	CAT	21.98				BPAF 2-2	P21	22.48
	BPAF 2-3	Bcl2	22.95				BPAF 2-3	Keap1	22.87				BPAF 2-3	CAT	21.96				BPAF 2-3	P21	22.61
BPAF 8μM	BPAF 3-1	Bcl2	22.67				BPAF 3-1	Keap1	23.33				BPAF 3-1	CAT	21.32				BPAF 3-1	P21	22.86
	BPAF 3-2	Bcl2	22.44				BPAF 3-2	Keap1	23.55				BPAF 3-2	CAT	21.37				BPAF 3-2	P21	22.82
	BPAF 3-3	Bcl2	22.61				BPAF 3-3	Keap1	23.62				BPAF 3-3	CAT	21.41				BPAF 3-3	P21	22.68
Control	Control 1	Caspase9	25.88				Control 1	HO-1	21.01				Control 1	GSH	24.21				Control 1	β-actin	16.25
	Control 2	Caspase9	25.92				Control 2	HO-1	20.72				Control 2	GSH	24.17				Control 2	β-actin	16.2
	Control 3	Caspase9	25.95				Control 3	HO-1	20.98				Control 3	GSH	24.26				Control 3	β-actin	16.19
BPAF 2μM	BPAF 1-1	Caspase9	25.97				BPAF 1-1	HO-1	21.01				BPAF 1-1	GSH	24.27				BPAF 1-1	β-actin	16.27
	BPAF 1-2	Caspase9	25.86				BPAF 1-2	HO-1	20.99				BPAF 1-2	GSH	24.23				BPAF 1-2	β-actin	16.21
	BPAF 1-3	Caspase9	25.89				BPAF 1-3	HO-1	20.93				BPAF 1-3	GSH	24.11				BPAF 1-3	β-actin	16.26
BPAF 4μM	BPAF 2-1	Caspase9	26.37				BPAF 2-1	HO-1	20.89				BPAF 2-1	GSH	23.99				BPAF 2-1	β-actin	16.38
	BPAF 2-2	Caspase9	26.44				BPAF 2-2	HO-1	21.02				BPAF 2-2	GSH	24.04				BPAF 2-2	β-actin	16.27
	BPAF 2-3	Caspase9	26.68				BPAF 2-3	HO-1	21.09				BPAF 2-3	GSH	24.21				BPAF 2-3	β-actin	16.35
BPAF 8μM	BPAF 3-1	Caspase9	27.34				BPAF 3-1	HO-1	20.64				BPAF 3-1	GSH	23.62				BPAF 3-1	β-actin	16.32
	BPAF 3-2	Caspase9	26.72				BPAF 3-2	HO-1	20.66				BPAF 3-2	GSH	23.77				BPAF 3-2	β-actin	16.21
	BPAF 3-3	Caspase9	26.91				BPAF 3-3	HO-1	20.76				BPAF 3-3	GSH	23.91				BPAF 3-3	β-actin	16.15
Control	Control 1	β-actin	15.44				Control 1	β-actin	16.23				Control 1	β-actin	16.02
	Control 2	β-actin	15.21				Control 2	β-actin	15.9				Control 2	β-actin	16.17
	Control 3	β-actin	15.43				Control 3	β-actin	16.11				Control 3	β-actin	16.12
BPAF 2μM	BPAF 1-1	β-actin	15.17				BPAF 1-1	β-actin	16.33				BPAF 1-1	β-actin	16.26
	BPAF 1-2	β-actin	14.89				BPAF 1-2	β-actin	16.39				BPAF 1-2	β-actin	16.25
	BPAF 1-3	β-actin	14.98				BPAF 1-3	β-actin	16.18				BPAF 1-3	β-actin	16.23
BPAF 4μM	BPAF 2-1	β-actin	15.33				BPAF 2-1	β-actin	16.46				BPAF 2-1	β-actin	16.34
	BPAF 2-2	β-actin	15.39				BPAF 2-2	β-actin	16.55				BPAF 2-2	β-actin	16.42
	BPAF 2-3	β-actin	15.42				BPAF 2-3	β-actin	16.62				BPAF 2-3	β-actin	16.31
BPAF 8μM	BPAF 3-1	β-actin	15.69				BPAF 3-1	β-actin	16.57				BPAF 3-1	β-actin	16.35
	BPAF 3-2	β-actin	15.41				BPAF 3-2	β-actin	16.64				BPAF 3-2	β-actin	16.53
	BPAF 3-3	β-actin	15.4				BPAF 3-3	β-actin	16.67				BPAF 3-3	β-actin	16.42
